# Supplementary material for: Enhancing the Catalytic Activity of Glycolate Oxidase from Chlamydomonas reinhardtii through Semi-Rational Design
Source: Microorganisms. 2023 Jun 28;11(7):1689. doi: 10.3390/microorganisms11071689 (PMC10385363; doi:10.3390/microorganisms11071689)
Supplement: Supplementary file 1 [file microorganisms-11-01689-s001.zip]

Archive with 1 entries (1 files):
- microorganisms-2437046-supplementary.pdf
